# Supplementary material for: Kinetic and structural studies of Trypanosoma and Leishmania phosphofructokinases show evolutionary divergence and identify AMP as a switch regulating glycolysis versus gluconeogenesis
Source: FEBS J. 2020 Jan 8;287(13):2847–61. doi: 10.1111/febs.15177 (PMC7383607; doi:10.1111/febs.15177)
Supplement: Supplementary file 1 — Fig. S1. Amino acid sequence comparisons for phosphofructokinase from four trypanosomal and four leishmanial‐related species. Fig. S2. Surface Plasmon Resonance sensorgrams for TbPFK, TcPFK, and LiPFK. Fig. S3. Thermal denaturation assays of trypanosomatid PFKs. Fig. S4. Melting temperature shifts for trypanosomatid PFKs with substrates. Table S1. Crystallographic data for Trypanosoma brucei phosphofructokinase (PDB code 6SY7. Values in parentheses are for the highest resolution shell. [file FEBS-287-2847-s001.zip]

Archive with 1 entries (1 files):
- febs15177-sup-0001-Supinfo.pdf
